# Supplementary material for: Analysis of Determinants of Dietary Iodine Intake of Adolescents from Northern Regions of Poland: Coastal Areas and Lake Districts
Source: Nutrients. 2025 Dec 5;17(24):3813. doi: 10.3390/nu17243813 (PMC12736134; doi:10.3390/nu17243813)
Supplement: Supplementary file 1 [file nutrients-17-03813-s001.zip]

Archive with 1 entries (1 files):
- nutrients-4002078-supplementary.pdf
